# Supplementary material for: Identification of novel and candidate miRNAs in rice by high throughput sequencing
Source: BMC Plant Biol. 2008 Feb 29;8:25. doi: 10.1186/1471-2229-8-25 (PMC2292181; doi:10.1186/1471-2229-8-25)
Supplement: Additional file 2 — Predicted targets for the newly identified putative miRNAs in rice. Predicted targets for the newly identified putative miRNAs in rice [file 1471-2229-8-25-S2.xls]

## Sheet: Sheet1
Putative miRNA	Target gene	Putative function of the target gene
cpmiR3	Os02g30800 (1); Os03g26190 (1); Os04g51420 (2); Os06g23090 (1); Os08g38620 (2); Os08g37444 (3)	DNA polymerase B; transposon; hypthetical proteins; signal recognition particle receptor alpha subunit
cpmiR32	Os04g08000 (1)	retrotransposon
cpmiR47	Os04g20290 (2); Os12g34280 (1)	hypothetical proteins
cpmiR105	Os02g36370 (2)	hypothetical protein
cpmiR155	Os03g03840 (1); Os05g18890 (1); Os05g15830 (1)	hypothetical protein; retrotransposon proteins
cpmiR164	Os06g19250 (1)	hypothetical protein
cpmiR175	Os05g10310 (1); Os06g23090 (0)	acid phosphatase; hypothetical protein;
dpmiR56	Os05g27970 (1)	hypothetical protein
spmiR31	Os01g67620 (2); Os03g43340 (2); Os05g42080 (2); Os11g30040 (2); Os11g25420 (2);Os12g25870 (2)	hypothetical proteins; esterase P1R7B; hypothetical protein; O-methyltransferase ZRP4
